# Supplementary material for: Impact of Statin Use on Localized Prostate Cancer Outcomes after Radiation Therapy: Long-Term Follow-Up
Source: Cancers (Basel). 2022 Jul 24;14(15):3606. doi: 10.3390/cancers14153606 (PMC9331711; doi:10.3390/cancers14153606)
Supplement: Supplementary file 1 [file cancers-14-03606-s001.zip]

Archive with 1 entries (1 files):
- cancers-1803025-supplementary.pdf
